# Supplementary material for: Student perception about working in rural United States/Canada after graduation: a study in an offshore Caribbean medical school
Source: F1000Res. 2015 Apr 23;3:301. Originally published 2014 Dec 10. [Version 2] doi: 10.12688/f1000research.5927.2 (PMC4392823; doi:10.12688/f1000research.5927.2)
Supplement: Dataset 1, 2 and 3. Demographic characteristics and responses of student respondents — Dataset 1: Demographic characteristics of student respondents. The numbers in the SPSS file have been coded as per the information provided below. Semester of study: [file f1000research-3-6852-s0000.tgz]

Archive with 1 entries (1 files):
- 6db35456-86b9-46ae-a50b-65144b7e0b3c_demographic_characteristics_and_responses_of_student_respondents.zip
